# Supplementary material for: NOD/scid IL‐2Rγnull mice reconstituted with peripheral blood mononuclear cells from patients with Crohn's disease reflect the human pathological phenotype
Source: Immun Inflamm Dis. 2021 Sep 9;9(4):1631–47. doi: 10.1002/iid3.516 (PMC8589348; doi:10.1002/iid3.516)
Supplement: Supplementary file 7 — Supporting information. [file IID3-9-1631-s005.xlsx]

## Sheet: Tabelle1
Number	Diagnosis	CD14_CD64	CD14_CD163	CD14_CD206_CD163	CD14_CD1a	CD4_CD25	CD4_CD69	CD4_CD103	CD4_134	CD19_CD27	CD19_CD27_IgD	CD19_CD27_IgDn	TH2	TH17	TH22	TH1	CD14_CCR2	TH17-TH1	CCR4	CCR6	CXCR3	CCR2	CCR7
1	CD	97.8	94.7	46.1	44.2	0.31	24.6	0.69	24.9	15.1	49.6	46.8	62.3	25.6	0.77	71.3	86.15	23.9	31.7	39.5	34.2	21.3	50
2	UC	18.4	98.9	3.79	47.95	0.74	25.5	1.31	23.9	15.2	35.4	61	53.2	35.7	1.52	57.2	81.75	22.8	24.1	26.1	27.6	13.4	42.6
3	UC	0.52	67.6	0.26	7.2	0.053	0.13	0.25	0.087	11.2	20.5	78.6	74.6	17.1	0.16	58.7	79.65	34.3	11.1	23.9	25.3	15	0.028
4	UC	89.9	89.5	18.2	1.58	0.1	17.2	0.41	52.3	1.18	30.8	69.2	53.9	35.1	5.39	79.7	71.15	12.4	10.9	10.3	16.4	33.5	46.7
5	UC	6.17	91.7	0.055	0.64	0.47	1.73	0.54	0.36	12.3	15.1	83	65.6	21.4	0.65	75.1	88.15	18.5	4.35	10.5	30.4	22	13.1
6	UC	4.93	95.7	0.37	0.815	0.28	1.96	0.87	2.25	22.8	31.5	65.1	48.9	38.3	11.1	67.6	90.85	25.6	29.9	34.1	43.2	18.3	39.8
7	UC	91.6	94.6	0.85	17.5	5.78	58.4	5.48	77.7	15.2	40.3	56.9	0	0	0	87.5	74.7	0	0.79	0.00403	38	12.5	23.2
8	UC	89.3	84.2	17.4	2.16	0	1.72	0.16	0.71	7.35	36.2	62	55.3	31.1	1.71	56.4	33.7085	33.9	11.8	21.2	25.6	0.048	0.00102
9	UC	99.1	93.9	9.91	48.85	0.32	3.65	0.27	78.9	8.85	28.5	64.2	60.2	28.4	0.29	82.1	94.55	10.5	17.4	29	64.2	40.5	44.1
10	UC	13.3	82.4	2.05	0.74	1.44	2.08	0.2	16.6	9.88	39.1	56.3	53.3	32.3	3	55.2	72.55	35.5	12.6	24.7	26.6	9.87	49.3
11	UC	44.2	72.4	0.99	45.7	0.088	11	0.91	28	17.3	36.5	60.6	82.9	8.56	3.73	68.5	65.7	21.3	59.3	23.6	44.4	23.6	0.00507
12	UC	68.8	92.4	1.92	44.8	0.27	22.5	0.72	22.1	12.3	36	59.9	69.5	16.1	14	67.8	84.7	22.8	37.7	29.9	32	23	27.3
13	UC	17.1	74.5	19.8	2.65	0.091	15.8	0.94	16	16	26	71.8	63.9	25.5	3.7	65.2	69.5	28.8	6.96	10.5	11	2.96	3.3
14	UC	36.7	92.5	1.35	2.465	0.93	1.64	5.32	1.38	12.2	22.9	72.8	68.3	24.8	3.67	93.2	88.05	5.05	25.2	9.43	48.2	12.1	66.7
15	UC	0.1	95.2	0.41	6.65	0.65	0.043	9.8	16.6	9.38	12.3	85.9	67.5	21.6	16.2	93.7	86.4	4.73	13.6	11.5	37.7	20.3	28.8
16	CD	0.25	86.5	0.44	0.505	0.52	0.8	0.43	1.21	32.5	40	55.8	63.3	17.9	0.38	73.2	46.135	18.9	12.8	15.3	17.7	1.74	11.2
17	UC	0.74	83.6	1.74	4.45	0.47	0.91	0.47	7.65	9.08	28	69.8	78.1	10.5	0.4	72.1	43.3715	18.4	6.88	19.2	24.4	5.07	15.6
18	CD	0.076	72.7	0.44	0.55	0.11	1.35	0.33	2.48	19.6	21.9	75.3	76.2	11.5	1.33	94.4	44.7225	3.74	10.9	6.87	14.9	1.16	23.7
19	UC	0.38	75.9	0.44	1.205	0.21	0.71	0.63	7.57	9.5	20.1	77.2	68.8	15.2	0.083	78.6	38.67	12.6	7.39	17.1	15.9	2.27	14.3
20	UC	1.04	55.4	1.47	0.7	0.16	16	0.23	95.8	23	12.2	85.1	89.6	4.89	0.64	87.2	43	8.1	12.2	8.95	20.6	8.53	7.39
21	CD	3.25	75.6	0.72	0.805	0.045	17.3	0.1	99.6	7.83	26.4	68.9	69.9	18.9	0.43	67.2	91.8	22.4	13.1	13	21	18.2	7.4
22	UC	0.13	55.5	0.38	1.105	0.12	0.14	0.2	0.36	18.9	10.2	87.4	74.3	13.2	0.16	69.9	77.45	20.9	2.32	3.77	7.96	6.42	3.4
23	CD	9.5	89.6	0.11	1.625	0.8	1.8	0.095	0.44	1.61	24.2	73.5	84.7	6.68	0	75.8	86	13.1	3.33	11.8	8.05	12.6	1.23
24	CD	4.35	56.8	0.27	0.365	0.051	0.12	1.15	0.17	5.41	39	58.9	82.2	7.14	0.25	77.2	83.95	13.3	11	10.7	12.5	15.3	1.76
25	UC	0.45	81.2	0.89	0.375	0.093	1.53	0.17	1.85	4.03	10.3	88	96.9	0	0	96.7	48.2	2.93	1.9	2.36	3.42	0.84	0.094
26	UC	0.027	34.7	0.013	0.605	0	0	100	0	0.092	28.6	71.4	100	0	0	0	0.026	0	2.95	0.8	6.79	0.018	0.53
27	CD	0.77	43	0.11	0.645	0.21	3.34	0.014	8.45	0.19	46.2	38.5	0	0	0	6.25	0.28	87.5	3.12	0.77	9.81	0.26	0.33
28	CD	0.46	22.7	0.022	0.225	0.00705	0.18	0.00705	5.57	0.027	0	0	0	0	0	20	0.0275	80	3.77	0.78	7.44	0.017	0.66
29	CD	1.08	75.1	0.081	0.56	0.032	0.27	0.13	1.99	0.31	23.5	73.5	100	0	0	20.3	0.1225	78.1	7.07	1.72	11.8	0.045	0.084
30	UC	84.7	67.3	0.94	12.15	0.21	20.8	0.11	17.6	7.44	20.3	76.3	88	6.52	0	87	74.2	4.41	10.6	5.98	8.52	23.4	5.45
31	CD	9.49	66.9	0.55	0.71	0.042	1.66	0.084	25.8	7.61	8.14	91	87.4	5.16	0.62	89.7	81.8	4.76	11.5	7.66	8.63	21	16.7
32	UC	3.07	14.4	0.088	0.4	0.26	0.31	0.39	0.57	8.99	22.6	75.7	82.6	6.92	0	83.2	91.55	9.17	3.91	10.9	16.2	15	3.88
33	UC	0.32	96.8	0.83	0.29	0.39	40.9	0.068	38.4	6.17	13.2	85.1	91.1	3.09	0.9	94.5	79.85	2.29	20.9	11.2	21.6	19.2	2.25
34	UC	6.71	71.8	0.76	0.205	0.02	0.29	0.29	1.34	7.69	18.1	79.4	79.4	7.94	0.85	66.2	81.3	24	3.71	7.3	6.24	8.31	5.11
35	UC	5.34	77.4	1.25	1.885	0.015	1.68	1.57	2.53	9.76	5.09	94.5	97.3	0.59	0	94.8	81.8	2.09	9.84	11	10.4	5.67	0
36	CD	0.67	82.1	0.098	5.7	0.013	1.02	0.54	1.85	4.19	16.6	81.5	37.5	60	0.061	44.7	2.36	55.3	9.03	6.06	2.28	5.92	4.14
37	UC	0.19	78.9	0.4	1.275	0.17	0.53	1.52	3.72	4.46	13.9	84.3	88.3	4.9	0.32	75.6	76.8	16.3	6.83	15.4	16.3	13.5	16.2
38	CD	3.94	89.9	1.51	1.065	1.22	2.39	0.68	3.95	1.74	15.7	83.3	76	10.1	0.15	55	47.83	33.7	4.24	6.36	9.49	11	4.71
39	CD	0.38	88.8	0.42	0.555	0.49	1.59	0.41	37.3	3.16	35.4	61.4	84.4	5.6	0.25	80.2	91.9	11.4	4.45	7.87	4.39	13.1	6.4
40	UC	10.9	80.1	6.68	1.33	0.26	0.96	0.3	1.01	6.53	19.9	76.7	68	16.5	1.62	90.5	81.45	5.93	10.5	11.9	20.3	9.96	14.5
41	CD	0.2	66.7	0.095	0.575	0.33	0.3	3.27	2.05	3.4	20	78.8	88	5.13	0	77.9	88.4	14.1	7.18	7.05	7.83	13.7	12
42	CD	0.24	91.6	0.49	0.48	0.26	0.42	0.55	46.3	5.89	18.5	79.2	77.4	12.4	0.08	72.6	92.7	19.2	8.87	8.63	15.9	29.9	1.35
43	CD	0.67	82.1	0.098	5.7	0.013	1.02	0.54	1.85	4.19	16.6	81.5	37.5	60	0.061	44.7	2.36	55.3	9.03	6.06	2.28	5.92	4.14
44	CD	11.8	80.6	2.16	3.31	0.5	14.6	0.84	14.5	4.92	22.2	76.3	56.8	43.2	0.98	81.3	44.23	12	10.3	10.8	7.4	8.32	0.93
45	UC	0.16	81.3	0.12	2.88	0.12	3.98	0.27	4.29	2.52	20.6	77.8	81.1	7.39	0	81.8	41.135	9.6	3.73	5.76	6.31	10.4	1.04
46	CD	82.4	0.18	0.16	0.87	0.00692	2.93	0.48	1.74	0.9	41.2	52.9	67.8	27.4	0	90.6	40.082	6.87	2.06	2.09	5.47	4.51	2.25
47	UC	92.5	76.1	0.33	4.48	0.23	8.2	0.54	16.7	9.29	11.5	86.7	73.5	24.8	0.94	76.1	84.7	24.3	8.73	9.55	4.98	20.9	25.9
48	UC	59	87.1	76.6	26.1	0.058	32.3	43.3	99.8	5.64	16.4	83.6	100	0	0	4.04	40	88.9	79.4	11.2	78.2	34	19.6
49	UC	2.665	88.8	0.68	0.575	0.15	0.21	0.68	0.65	5.46	14.6	85.4	83	6.95	9.5	77.5	94.2	13.2	2.46	5.24	0.28	0.00901	11.1
50	CD	97.5	86.1	7.28	10.1	4.43	10.5	0.29	25.3	16.3	47.7	52.2	79.1	11.2	3.2	72.7	71	23.8	6.28	6.02	1.04		19.8
51	CD	4.14	80.4	0.23	29.35	0.054	13.4	0.71	14.3	0.71	67.2	22.4	99.6	0.011	0	99.5	74.9	0.46	22.6	0.74	13.3	9.78	0.93
52	UC	29.3	7.4	0.053	20.95	0.61	2.63	6.06	62.2	21.2	1	97.4	55.5	43.2	1.53	82.9	25.5	10.1	5.18	7.53	40.5		1.4
53	UC	42.685	94.2	1.79	3.475	0.13	1.06	1.74	17.3	6.53	20	80	59.7	39.5	6.84	73.2	88.2	17.3	7.61	13.4	29.8		12.1
54	UC	1.77	85.2	0.12	0.47	0	6.25	12.5	0	13.2	4.47	95.5	71.8	23.8	4.74	72	96.6	16.9	5.67	4.89	8.32		47.2
55	UC	48.61	92	0.36	2.08	0.078	0.2	0.96	0.29	8.98	10.9	89	63.4	20.5	36	78.1	93.9	21.8	9	12	18.8		0.00903
56	UC	21.6	60.4	7.83	25.6	13.6	25.2	9.3	65.6	40.4	16.2	25.8	42.3	18.5	0.63	26.4	62.2	72.4	69.1	65.1	74.6		3.59
57	UC	40	45.4	44.3	37.5	3.26	32.6	38.4	43.4	24.5	48.4	51.5	66.2	29.9	15.4	31.4	67	36.7	36.8	46.8	37.4		35.3
58	UC	50.315	98.2	9.56	33.85	0.33	2.58	0.86	99.1	40.1	61.9	45	51.8	32.9	18.5	51.9	81.4	42.8	30.1	37.6	48.1		22.8
59	UC	37.7	82.8	22.5	20.55	3.58	8.9	2	47	23.6	22.9	77	60.1	24.2	4.28	61.1	79.8	30.9	44.3	31.2	63.9		49.4
60	UC	72.2	30.1	0.38	1.19	4.83	0.53	1.25	0.1	65.8	34	42.6	32.7	66.3	0.41	58.4	95.3	40.9	10.1	18.2	21.4		18.7
61	UC	83.2	78.6	0.064	2.02	9.33	0.59	1.21	0.75	11.8	100	0	34.7	35.8	63.2	62.2	99	35.8	13.1	32.2	18.3	5)	11)
62	UC	93.6	45.7	0.17	0	12	0.18	1.07	0.13	14	3.56	77.9	30	64.9	47.1	51.9	73.5	47.1	7.9	11.1	14.6
63	CD	64.9	49.4	0.92	4.19	40	40	40	46.7	0.53	13.6	82.1	100	0	0	80	0.55	0	16.8	37.8	44
64	CD	78.3	97.6	9.16	1.17	1.77	0.54	0.91	92.4	11	1.06	98.6	50.3	36.6	44.8	53.4	98.5	42.5	5.61	6.72	7.12
65	UC	94.9	89.8	18.4	20.8	74.9	6.84	1.41	61.6	73.8	5.03	84.5	1.03	97.5	66.4	2.04	98.7	97.7	31.7	71.1	26.7
66	UC	82.2	78.7	6.6	1	10.8	1.81	1.24	37.3	9.03	5.22	93.8	28.5	60.8	55.5	45.5	97.4	48.1	9.19	18.6	9.51
67	UC	75.4	94.1	6.61	0.87	3.05	7.14	0.76	19.2	8.44	8.16	91.1	20.3	68.2	71.5	43.3	95.5	46.8	4.23	23.3	11.1
68	UC	6.02	0.023	0.046	2.76	0.025	0.11	0.5	5.42	8	29.4	69.4	100	0	0.012	100	29.9	0	0.076	0.02	0.023
69	UC	73.4	88.7	10.7	2.6	9.66	10	0.53	13.1	19.2	4.65	94.9	25	54	18.8	23.2	71.2	63.7	12.3	73.4	33.9
70	CD	48.4	75.1	73.7	0.85	21.1	1.66	0.28	40.7	10.2	1.32	95.6	34	35.8	62.2	47.7	22.2	24.2	4.26	7.26	9.15
71	CD	81.4	92.2	90.6	44	69.8	54.6	67.9	52	13.1	28	70.1	26	55.4	17.2	39.2	1.49	52.9	5.98	9.51	8.71
